# Supplementary material for: Three new species from the subfamily Phyllocoptinae (Acari, Trombidiformes, Eriophyidae) in Iran
Source: Zookeys. 2014 Jul 17;(426):17–27. doi: 10.3897/zookeys.426.8087 (PMC4137289; doi:10.3897/zookeys.426.8087)
Supplement: XML Treatment for Shevtchenkella denticulata [file zookeys.426.8087-treatment1.xml]

<!DOCTYPE tp:taxon-treatment
  PUBLIC "-//TaxonX//DTD Taxonomic Treatment Publishing DTD v0 20100105//EN" "tax-treatment-NSO.dtd">
<tp:taxon-treatment xmlns:tp="http://www.plazi.org/taxpub"><tp:treatment-meta><kwd-group><label>Taxon classification</label><kwd><named-content content-type="kingdom">Animalia</named-content></kwd><kwd><named-content content-type="order">ORDO</named-content></kwd><kwd><named-content content-type="family">FAMILIA</named-content></kwd></kwd-group><mixed-citation publication-type="journal"><person-group><name><surname>Lotfollahi</surname><given-names>Parisa</given-names></name><name><surname>de Lillo</surname><given-names>Enrico</given-names></name><name><surname>Irani-Nejad</surname><given-names>Karim Haddad</given-names></name></person-group><article-title>Three new species from the subfamily Phyllocoptinae (Acari, Trombidiformes, Eriophyidae) in Iran</article-title><source>Zookeys</source><day>17</day><month>7</month><year>2014</year><volume>2014</volume><issue>426</issue><fpage>17</fpage><lpage>27</lpage><pub-id pub-id-type="doi">10.3897/zookeys.426.8087</pub-id></mixed-citation></tp:treatment-meta><tp:nomenclature><tp:taxon-name>
                    <tp:taxon-name-part taxon-name-part-type="genus">Shevtchenkella</tp:taxon-name-part>
                    <tp:taxon-name-part taxon-name-part-type="species">denticulata</tp:taxon-name-part>
                    <object-id xmlns:xlink="http://www.w3.org/1999/xlink" content-type="zoobank" xlink:type="simple">http://zoobank.org/5118BBE1-2C15-4BD4-9DCB-F0E129215103</object-id>
                </tp:taxon-name><tp:taxon-status xmlns:xlink="http://www.w3.org/1999/xlink" xlink:type="simple">sp. n.</tp:taxon-status><xref ref-type="fig" rid="F1">Fig. 1</xref></tp:nomenclature><tp:treatment-sec sec-type="Description"><title>Description.</title><p>FEMALE. Body dorso-ventrally depressed, 205 (186–226, n = 10), 38 thick, 71 (68–77) wide. <bold>Gnathosoma</bold> 35 (31–38) projecting obliquely downwards, chelicerae 23 (23–32), setae <!--PageBreak--><italic>d</italic> 6 (5–7) and unbranched. <bold>Prodorsal shield</bold> 44 (44–52) included the frontal lobe, 73 (68–77) wide, semicircular in anterior shape with a broad, semicircular frontal lobe, 13 (12–16), over gnathosomal base provided with a spine on the lateral view. Shield pattern distinct and including 26 depressed cells; tubercles of setae <italic>sc</italic> on the rear shield margin 32 (32–37) apart, setae <italic>sc</italic> 8 (7–9), projecting posteriorly. <bold>Leg I</bold> 35 (32–37), femur 10, genu 4 (4–5), tibia 9 (8–10), tarsus 8 (7–8), ω 7 (6–7) and knobbed, empodium simple, 4 (4–4.5), 4-rayed; setae <italic>bv</italic> 10 (9–11), setae <italic>l</italic>" 17 (15–20), setae <italic>l</italic>' 4 (4–5), setae <italic>ft</italic>' 17 (15–20), setae <italic>ft</italic>" 20 (18–22). <bold>Leg II</bold> 32 (30–34), femur 10 (9–10), genu 4 (4–5), tibia 7 (6–7), tarsus 7 (7–8), ω 6 (6–7) and knobbed, empodium simple, 4, 4-rayed; setae <italic>bv</italic> 10 (8–12), setae <italic>l</italic>" 5 (5–7), setae <italic>ft</italic>' 5 (4–5), setae <italic>ft</italic>" 17 (17–20). <bold>Coxae</bold> with microgranules sometimes lined; setae <italic>1b</italic> 8 (7–10), tubercles <italic>1b</italic> 12 (11–19) apart, setae <italic>1a</italic> 27 (26–31), tubercles <italic>1a</italic> 8 (8–9) apart, setae <italic>2a</italic> 45 (44–53), tubercles <italic>2a</italic> 26 (23–26) apart. Prosternal apodeme 9 (8–10). <bold>Opisthosoma</bold> dorsally flat, with a large furrow and small lobes, 21 (21–24) broad and smooth dorsal semiannuli with the exception of the last two provided with spiny microtubercles protruding from the posterior margin of the annuli; 67 (67–81) narrow microtuberculated ventral semiannuli (counted since the first annulus after the coxae II); 9 (9–13) semiannuli between coxae and genital area plus 4–5 transversal rows of lined granules at the base of the genital coverflap. Small and circular microtubercles, closer to the posterior part of ventral semiannuli. Setae <italic>c2</italic> 25 (20–26) on ventral semiannulus 13 (12–17), setae <italic>d</italic> 59 (59–70) on ventral semiannulus 27 (27–35); setae <italic>e</italic> 15 (14–16) on ventral semiannulus 44 (44–57); setae <italic>f</italic> 28 (26–30) on ventral semiannulus 63 (63–77). Last 4 ventral semiannuli with elongated linear microtubercles protruding from the posterior margin of the annuli. Setae <italic>h2</italic> 62 (62–78) very thin at the apex, <italic>h1</italic> 1–2. <bold>Genital coverflap</bold> 15 (13–18), 23 (23–27) wide, with 14 (13–15) striae and denticulate margin; setae <italic>3a</italic> 20 (15–20) apart, 15 (14–17).</p><p>MALE. Similar in shape and prodorsal shield arrangement to female, 192 (n = 1). Prodorsal shield 48; setae <italic>sc</italic> 9, 34 apart; opisthosoma with 21 dorsal semiannuli and 68 ventral semiannuli; male genitalia 20 wide.</p><fig id="F1" position="float" orientation="portrait"><label>Figure 1.</label><caption><p>Schematic drawings of <italic><tp:taxon-name>Shevtchenkella denticulata</tp:taxon-name></italic> sp. n.: <bold>AL</bold> Lateral view of anterior body region <bold>CG</bold> Female coxigenital region <bold>D</bold> Dorsal view <bold>em</bold> Empodium <bold>IG</bold> Internal female genitalia <bold>LO</bold> Lateral view of annuli <bold>L1</bold> Leg I <bold>PM</bold> Lateral view of posterior opisthosoma. Scale bar: 17.5 μm for <bold>D</bold>; 10 μm for <bold>AL</bold>, <bold>CG</bold>, <bold>IG</bold>, <bold>PM</bold>; 5 μm for <bold>LO</bold>, <bold>L1</bold>; 2.5 μm for <bold>em</bold>.</p></caption><graphic xmlns:xlink="http://www.w3.org/1999/xlink" xlink:href="zookeys-426-017-g001.jpg" position="float" orientation="portrait" xlink:type="simple"/></fig></tp:treatment-sec><tp:treatment-sec sec-type="Type host plant"><title>Type host plant.</title><p><italic><tp:taxon-name>Eryngium thyrsoideum</tp:taxon-name></italic> Boiss. (<tp:taxon-name>Apiaceae</tp:taxon-name>), Eringo or Sea Holly.</p></tp:treatment-sec><tp:treatment-sec sec-type="Relation to the host plant"><title>Relation to the host plant.</title><p>Vagrant on leaves; no apparent damage was observed.</p></tp:treatment-sec><tp:treatment-sec sec-type="Type locality"><title>Type locality.</title><p>Amir dizaj village, Azarshahr, Iran (<named-content xmlns:xlink="http://www.w3.org/1999/xlink" content-type="dwc:verbatimCoordinates" xlink:type="simple">37°40'17”N, 46°01'58”E</named-content>), 1,950 m above sea level; late July 2011, coll. P. Lotfollahi.</p></tp:treatment-sec><tp:treatment-sec sec-type="Type material"><title>Type material.</title><p>Holotype: single female on a microscope slide (ET-IEA-AJ11L-1) (deposited at the Acarology Laboratory, Department of Plant Protection, Faculty of Agriculture, University of Tabriz, Tabriz, Iran). Paratypes: 12 females, 1 male and 2 nymphs mounted on separate microscope slides.</p></tp:treatment-sec><tp:treatment-sec sec-type="Other material"><title>Other material.</title><p>Mites preserved in Oudemans’ fluid and extracted from the sample collected in the same locality on the same date above mentioned.</p></tp:treatment-sec><tp:treatment-sec sec-type="Etymology"><title>Etymology.</title><p>This species is named based on the denticulate shape of the female genital coverflap.</p></tp:treatment-sec><tp:treatment-sec sec-type="Remarks"><title>Remarks.</title><p>This is the first record of a species belonging to the genus <italic><tp:taxon-name>Shevtchenkella</tp:taxon-name></italic> collected on a plant of the family <tp:taxon-name>Apiaceae</tp:taxon-name> and the first record of an eriophyoid mite on <italic><tp:taxon-name>Eryngium thyrsoideum</tp:taxon-name></italic>.</p><!--PageBreak--><!--PageBreak--></tp:treatment-sec><tp:treatment-sec sec-type="Differential diagnosis"><title>Differential diagnosis.</title><p>The new species herein described does not show any similarity with any known <italic><tp:taxon-name>Shevtchenkella</tp:taxon-name></italic> spp. whereas shows some similarities with <italic><tp:taxon-name>Aculus pimpinellae</tp:taxon-name></italic> (Liro, 1941) collected from <italic><tp:taxon-name>Pimpinella saxifraga</tp:taxon-name></italic> L. (<tp:taxon-name>Apiaceae</tp:taxon-name>) in Hollola, Hatsina, Tavastia australis Natural Province, Finland. Differences between these two species, other than those related to the fact they belong to two different genera, are: the ratio between the prodorsal shield length and the length of <italic>sc</italic> setae (5.5 in Iranian species <italic>versus</italic> 2 in Liro’s species); number of dorsal annuli (21–24 in Iranian species <italic>versus</italic> 28 in Liro’s species); size and shape of the female genital coverflap (15×23 with denticulate rear margin in Iranian species <italic>versus</italic> 15×16 with smooth margin in Liro’s species).</p></tp:treatment-sec></tp:taxon-treatment>
