# Supplementary material for: Three new species from the subfamily Phyllocoptinae (Acari, Trombidiformes, Eriophyidae) in Iran
Source: Zookeys. 2014 Jul 17;(426):17–27. doi: 10.3897/zookeys.426.8087 (PMC4137289; doi:10.3897/zookeys.426.8087)
Supplement: XML Treatment for Echinacrus ruthenicus [file zookeys.426.8087-treatment2.xml]

<!DOCTYPE tp:taxon-treatment
  PUBLIC "-//TaxonX//DTD Taxonomic Treatment Publishing DTD v0 20100105//EN" "tax-treatment-NSO.dtd">
<tp:taxon-treatment xmlns:tp="http://www.plazi.org/taxpub"><tp:treatment-meta><kwd-group><label>Taxon classification</label><kwd><named-content content-type="kingdom">Animalia</named-content></kwd><kwd><named-content content-type="order">ORDO</named-content></kwd><kwd><named-content content-type="family">FAMILIA</named-content></kwd></kwd-group><mixed-citation publication-type="journal"><person-group><name><surname>Lotfollahi</surname><given-names>Parisa</given-names></name><name><surname>de Lillo</surname><given-names>Enrico</given-names></name><name><surname>Irani-Nejad</surname><given-names>Karim Haddad</given-names></name></person-group><article-title>Three new species from the subfamily Phyllocoptinae (Acari, Trombidiformes, Eriophyidae) in Iran</article-title><source>Zookeys</source><day>17</day><month>7</month><year>2014</year><volume>2014</volume><issue>426</issue><fpage>17</fpage><lpage>27</lpage><pub-id pub-id-type="doi">10.3897/zookeys.426.8087</pub-id></mixed-citation></tp:treatment-meta><tp:nomenclature><tp:taxon-name>
                    <tp:taxon-name-part taxon-name-part-type="genus">Echinacrus</tp:taxon-name-part>
                    <tp:taxon-name-part taxon-name-part-type="species">ruthenicus</tp:taxon-name-part>
                    <object-id xmlns:xlink="http://www.w3.org/1999/xlink" content-type="zoobank" xlink:type="simple">http://zoobank.org/C54984F9-3B58-4756-A422-81683CE5C3A2</object-id>
                </tp:taxon-name><tp:taxon-status xmlns:xlink="http://www.w3.org/1999/xlink" xlink:type="simple">sp. n.</tp:taxon-status><xref ref-type="fig" rid="F2">Fig. 2</xref></tp:nomenclature><tp:treatment-sec sec-type="Description"><title>Description.</title><p>FEMALE (n=10). Body spindle shaped, 195 (195–255, including gnathosoma), 73 thick, 68 (68–79) wide. <bold>Gnathosoma</bold> 26 (25–37) projecting obliquely downwards, chelicerae 26 (22–30), setae <italic>d</italic> 7 (7–9), unbranched. <bold>Prodorsal shield</bold> 47 (47–54) included the frontal lobe, 70 (60–74) wide, sub-triangular with a broad based and distally pointed frontal lobe, 10 (8–11) over gnathosomal base (starting from the distal motivator end). Shield pattern reticulated, composed of 22 cells resulted of connecting distinct median, admedian, submedian and lateral lines with transverse lines. Tubercles of setae <italic>sc</italic> on the rear shield margin, 33 (28–35) apart, setae <italic>sc</italic> 16 (15–19), directing backward. <bold>Leg I</bold> 37 (35–38), femur 11 (10–12), genu 6 (5–6), tibia 10 (8–10), tarsus 9 (8–9), ω 6.5 (6–7) distally knobbed, empodium simple, 4 (4–5), 4-rayed, rays distally funnel shaped; setae <italic>bv</italic> 13 (11–15), setae <italic>l</italic>" 24 (22–26), setae <italic>l</italic>' 4 (3–5), setae <italic>ft</italic>' 20 (19–20), setae <italic>ft</italic>" 22 (22–23). <bold>Leg II</bold> 36 (32–36), femur 11 (10–11), genu 5 (5–6), tibia 8 (7–8), tarsus 8 (8–9), ω 6.5 (6–7) distally knobbed, empodium simple, 4 (4–5), 4-rayed; setae <italic>bv</italic> 10 (9–11), setae <italic>l</italic>" 5 (4–7), setae <italic>ft</italic>' 4, setae <italic>ft</italic>" 21 (19–22). <bold>Coxae</bold> with lined dashes; setae <italic>1b</italic> 7 (5–8), tubercles <italic>1b</italic> 10 (9–12) apart, setae <italic>1a</italic> 38 (27–38), tubercles <italic>1a</italic> 7 (7–8) apart, setae <italic>2a</italic> 60 (60–73), tubercles <italic>2a</italic> 21 (21–26) apart. Prosternal apodeme 5 (5–6). <bold>Opisthosoma</bold> dorsally arched, with 44 (41–49) broad dorsal semiannuli, 76 (70–86) narrow ventral semiannuli (counted from the first annulus after the coxae II) and 11 semiannuli between coxae and genital coverflap plus 2–3 broken transversal rows of lined granules at the base of the coverflap. Triangular broad based microtubercles on the posterior margin of dorsal semiannuli with a lined longitudinal distribution; circular microtubercles, finely spiny, on the middle of ventral semiannuli; last 6 ventral semiannuli with elongated and linear microtubercles. Setae <italic>c2</italic> 45 (36–45) on ventral semiannulus 15 (12–17), setae <italic>d</italic> 70 (65–85) on ventral semiannulus 29 (25–34); setae <italic>e</italic> 58 (43–64) on ventral semiannulus 49 (44–57); setae <italic>f</italic> 29 (24–33) on ventral semiannulus 70 (64–80). 6 annuli after setae <italic>f.</italic> Setae <italic>h2</italic> 102 (92–112) very thin at the apex, <italic>h1</italic> 2 (2–3). <bold>Genital coverflap</bold> 14 (11–16), 22 (20–25) wide, with 12 (11–13) striae; setae <italic>3a</italic> 18 (18–23), 15 (15–17) apart.</p><!--PageBreak--><p>MALE (n=2). Similar in shape and prodorsal shield arrangement to female, 170–205. <bold>Prodorsal shield</bold> 45–50; setae <italic>sc</italic> 13–14, 23–32 apart. <bold>Opisthosoma</bold> with 39–44 dorsal semiannuli and 56–69 ventral semiannuli.</p><fig id="F2" position="float" orientation="portrait"><label>Figure 2.</label><caption><p>Schematic drawings of <italic><tp:taxon-name>Echinacrus ruthenicus</tp:taxon-name></italic> sp. n.: <bold>AD</bold> Dorsal view of anterior body region <bold>AL</bold> Lateral view of anterior body region <bold>CG</bold> Female coxigenital region <bold>D</bold> Dorsal view <bold>em</bold> Empodium <bold>GM</bold> Male genital region <bold>IG</bold> Internal female genitalia <bold>LO</bold> Lateral view of annuli <bold>L1</bold> Leg I <bold>PM</bold> Lateral view of posterior opisthosoma. Scale bar: 20 μm for <bold>D</bold>; 10 μm for <bold>AD</bold>, <bold>AL</bold>, <bold>CG</bold>, <bold>IG</bold>, <bold>GM</bold>, <bold>PM</bold>; 5 μm for <bold>LO</bold>, <bold>L1</bold>; 2.5 μm for <bold>em</bold>.</p></caption><graphic xmlns:xlink="http://www.w3.org/1999/xlink" xlink:href="zookeys-426-017-g002.jpg" position="float" orientation="portrait" xlink:type="simple"/></fig></tp:treatment-sec><tp:treatment-sec sec-type="Type host plant"><title>Type host plant.</title><p><italic><tp:taxon-name>Lycium ruthenicum</tp:taxon-name></italic> Murray (<tp:taxon-name>Solanaceae</tp:taxon-name>), Russian Box Thorn.</p><!--PageBreak--></tp:treatment-sec><tp:treatment-sec sec-type="Relation to the host plant"><title>Relation to the host plant.</title><p>Vagrant on leaves; no apparent damage was observed.</p></tp:treatment-sec><tp:treatment-sec sec-type="Type locality"><title>Type locality.</title><p>Ilkhchi, Iran (<named-content xmlns:xlink="http://www.w3.org/1999/xlink" content-type="dwc:verbatimCoordinates" xlink:type="simple">37°57'02"N, 45°58'40"E</named-content>), 1,300 m above sea level; late July 2011, coll. P. Lotfollahi.</p></tp:treatment-sec><tp:treatment-sec sec-type="Type material"><title>Type material.</title><p>Holotype: single female on a microscope slide (LR-IEA-II11L-1) (at the Acarology Laboratory, Department of Plant Protection, Faculty of Agriculture, University of Tabriz, Tabriz, Iran). Paratypes: 9 females, 2 males and 1 nymph mounted on separate microscope slides.</p></tp:treatment-sec><tp:treatment-sec sec-type="Other material"><title>Other material.</title><p>Mites preserved in Oudemans’ fluid as extracted from the same sample as the type specimens.</p></tp:treatment-sec><tp:treatment-sec sec-type="Etymology"><title>Etymology.</title><p>The specific epithet is coming from the host plant name <italic>ruthenicum</italic>, deleting “m” and adding “s” as suffix.</p></tp:treatment-sec><tp:treatment-sec sec-type="Remarks"><title>Remarks.</title><p>This is the first record of the genus <italic><tp:taxon-name>Echinacrus</tp:taxon-name></italic> on plants of family <tp:taxon-name>Solanaceae</tp:taxon-name>, first record of this genus in Iran and the first record of eriophyoid mites on <italic><tp:taxon-name>Lycium ruthenicum</tp:taxon-name></italic>.</p></tp:treatment-sec><tp:treatment-sec sec-type="Differential diagnosis"><title>Differential diagnosis.</title><p>The new species herein described was compared with all <italic><tp:taxon-name>Echinacrus</tp:taxon-name></italic> species and similarities along with <italic><tp:taxon-name>Echinacrus septemcarinatus</tp:taxon-name></italic> (Liro, 1941), collected on <italic><tp:taxon-name>Frangula dodonei</tp:taxon-name></italic> Ard. (the synonym <italic><tp:taxon-name>Rhamnus frangula</tp:taxon-name></italic> L. was originally listed by Liro) in Lintula, Isthmus karelicus, Finland, were observed. The empodial rays (4 of the Iranian species <italic>versus</italic> 5 of Liro’s species), shape, number and density of dorsal microtubercles (denser and more numerous in the Iranian species than those of Liro’s description) and prodorsal shield pattern (22 cells in the Iranian species <italic>versus</italic> a lower number of cells in part differently arranged) are the main differences between the two species.</p></tp:treatment-sec></tp:taxon-treatment>
