# Supplementary material for: Three new species from the subfamily Phyllocoptinae (Acari, Trombidiformes, Eriophyidae) in Iran
Source: Zookeys. 2014 Jul 17;(426):17–27. doi: 10.3897/zookeys.426.8087 (PMC4137289; doi:10.3897/zookeys.426.8087)
Supplement: XML Treatment for Notallus pestehae [file zookeys.426.8087-treatment3.xml]

<!DOCTYPE tp:taxon-treatment
  PUBLIC "-//TaxonX//DTD Taxonomic Treatment Publishing DTD v0 20100105//EN" "tax-treatment-NSO.dtd">
<tp:taxon-treatment xmlns:tp="http://www.plazi.org/taxpub"><tp:treatment-meta><kwd-group><label>Taxon classification</label><kwd><named-content content-type="kingdom">Animalia</named-content></kwd><kwd><named-content content-type="order">ORDO</named-content></kwd><kwd><named-content content-type="family">FAMILIA</named-content></kwd></kwd-group><mixed-citation publication-type="journal"><person-group><name><surname>Lotfollahi</surname><given-names>Parisa</given-names></name><name><surname>de Lillo</surname><given-names>Enrico</given-names></name><name><surname>Irani-Nejad</surname><given-names>Karim Haddad</given-names></name></person-group><article-title>Three new species from the subfamily Phyllocoptinae (Acari, Trombidiformes, Eriophyidae) in Iran</article-title><source>Zookeys</source><day>17</day><month>7</month><year>2014</year><volume>2014</volume><issue>426</issue><fpage>17</fpage><lpage>27</lpage><pub-id pub-id-type="doi">10.3897/zookeys.426.8087</pub-id></mixed-citation></tp:treatment-meta><tp:nomenclature><tp:taxon-name>
                    <tp:taxon-name-part taxon-name-part-type="genus">Notallus</tp:taxon-name-part>
                    <tp:taxon-name-part taxon-name-part-type="species">pestehae</tp:taxon-name-part>
                    <object-id xmlns:xlink="http://www.w3.org/1999/xlink" content-type="zoobank" xlink:type="simple">http://zoobank.org/D550E12F-7D51-4AFA-AD2A-B5945717350D</object-id>
                </tp:taxon-name><tp:taxon-status xmlns:xlink="http://www.w3.org/1999/xlink" xlink:type="simple">sp. n.</tp:taxon-status><xref ref-type="fig" rid="F3">Fig. 3</xref></tp:nomenclature><tp:treatment-sec sec-type="Description"><title>Description.</title><p>FEMALE (n=11). Body spindle shaped, 165 (156–185, including gnathosoma), 53 (48–57) thick, 52 (49–52) wide. <bold>Gnathosoma</bold> 41 (38–43) projecting obliquely downwards, chelicerae 37 (35–41), setae <!--PageBreak--><!--PageBreak--><italic>d</italic> 5 (4–5), unbranched. <bold>Prodorsal shield</bold> 39 (38–44) included the frontal lobe, 50 (46–50) wide, broad oval, with a broad based and distally truncated frontal lobe, 8 (7–11) over gnathosomal base. Shield pattern composed of a faint short median line on posterior ¼ of prodorsal shield, complete admedian lines close together in the middle of the prodorsal shield, and short first submedian lines on posterior 2/3 of the prodorsal shield, connected to admedian lines with a pair of transverse lines. Admedian lines delimit a median obscure strip (<xref ref-type="fig" rid="F3">Fig. 3-AD</xref>). Tubercles of setae <italic>sc</italic> on the rear shield margin, 25 (24–26) apart, setae <italic>sc</italic> 42 (37–45), directing backward. <bold>Leg I</bold> 26 (25–28), femur 9 (7–9), genu 5 (4–5), tibia 5 (5–6), tarsus 6 (6–8), ω 7 (6.5–8) distally knobbed, empodium simple, 3.5 (3–4), 4-rayed; setae <italic>bv</italic> 11 (9–13), setae <italic>l</italic>" 19 (18–20), setae <italic>l</italic>' 7 (5–7), setae <italic>ft</italic>' 15 (12–16), setae <italic>ft</italic>" 17 (17–19). <bold>Leg II</bold> 20 (20–23), femur 7, genu 3 (3–4), tibia 4 (3–4), tarsus 6 (6–7), ω 7.5 (6.5–8) distally knobbed, empodium simple, 3.5 (3–4), 4-rayed; setae <italic>bv</italic> 11 (10–12), setae <italic>l</italic>" 6 (6–7), setae <italic>ft</italic>' 6 (4–6), setae <italic>ft</italic>" 16 (15–18). <bold>Coxae</bold> with sparse dashes in part lined; setae <italic>1b</italic> 7 (7–9), tubercles <italic>1b</italic> 8 apart, setae <italic>1a</italic> 28 (27–33), tubercles <italic>1a</italic> 6 (6–7) apart, setae <italic>2a</italic> 45 (37–55), tubercles <italic>2a</italic> 17 (17–18) apart. Prosternal apodeme 6 (6–6.5). <bold>Opisthosoma</bold> with 22 (21–23) broad dorsal semiannuli provided with three dorsal ridges; median ridge from forth dorsal semiannulus extended up to 16 (16–17) semiannulus, lateral ridges from first dorsal semiannulus extended up to 16 semiannulus; faint elongated microtubercles on the ridges; 59 (53–59) narrow microtuberculated ventral semiannuli (counted from the first annulus after the coxae II) and 5 semiannuli between coxae and genital coverflap plus 3 transversal rows of lined granules at the base of the coverflap. Setae <italic>c2</italic> 13 (11–15) on ventral semiannulus 11 (9–11), setae <italic>d</italic> 50 (43–51) on ventral semiannulus 22 (20–22); setae <italic>e</italic> 13 (13–15) on ventral semiannulus 39 (33–39); setae <italic>f</italic> 20 (15–23) on ventral semiannulus 54 (48–54). 5 annuli after setae <italic>f.</italic> Setae <italic>h2</italic> 53 (40–70) very thin at the apex, <italic>h1 very</italic> minute about 1. <bold>Genital coverflap</bold> 8 (8–11), 18 (18–19) wide, with 14 (12–14) striae; setae <italic>3a</italic> 52 (43–52), 11 (10–13) apart.</p><p>MALE (n=2). Similar in shape and prodorsal shield arrangement to female, 160–168. <bold>Prodorsal shield</bold> 37–41; setae <italic>sc</italic> 24–31, 23 apart. <bold>Opisthosoma</bold> with 22 dorsal semiannuli and 49–51 ventral semiannuli; genital region 17 wide; setae <italic>3a</italic> 41.</p><fig id="F3" position="float" orientation="portrait"><label>Figure 3.</label><caption><p>Schematic drawings of <italic><tp:taxon-name>Notallus pesthae</tp:taxon-name></italic> sp. n.: <bold>AD</bold> Dorsal view of anterior body region <bold>CG</bold> Female coxigenital region <bold>em</bold> Empodium <bold>GM</bold> Male genital region <bold>IG</bold> Internal female genitalia <bold>L</bold> Lateral view <bold>L1</bold> Leg I. Scale bar: 10 μm for <bold>AD</bold>, <bold>CG</bold>, <bold>IG</bold>, <bold>GM</bold>, <bold>L</bold>, <bold>PM</bold>; 5 μm for <bold>L1</bold>; 2.5 μm for <bold>em</bold>.</p></caption><graphic xmlns:xlink="http://www.w3.org/1999/xlink" xlink:href="zookeys-426-017-g003.jpg" position="float" orientation="portrait" xlink:type="simple"/></fig></tp:treatment-sec><tp:treatment-sec sec-type="Type host plant"><title>Type host plant.</title><p><italic><tp:taxon-name>Pistacia vera</tp:taxon-name></italic> L. (<tp:taxon-name>Anacardiaceae</tp:taxon-name>), Pistachio.</p></tp:treatment-sec><tp:treatment-sec sec-type="Relation to the host plant"><title>Relation to the host plant.</title><p>Vagrant on leaves; no apparent damage was observed.</p></tp:treatment-sec><tp:treatment-sec sec-type="Type locality"><title>Type locality.</title><p>Akhijahan village, Gogan, Iran (<named-content xmlns:xlink="http://www.w3.org/1999/xlink" content-type="dwc:verbatimCoordinates" xlink:type="simple">37°47'14"N, 45°57'03"E</named-content>), 1,346 m above sea level; late July 2011, coll. P. Lotfollahi.</p></tp:treatment-sec><tp:treatment-sec sec-type="Type material"><title>Type material.</title><p>Holotype: single female on a microscope slide (PV-IEA-AN11L-1) (deposited at the Acarology Laboratory, Department of Plant Protection, Faculty of Agriculture, University of Tabriz, Tabriz, Iran). Paratypes: 11 females and 4 males mounted on separate microscope slides.</p></tp:treatment-sec><tp:treatment-sec sec-type="Other material"><title>Other material.</title><p>Mites preserved in Oudemans’ fluid as extracted from the same sample as the type specimens.</p></tp:treatment-sec><tp:treatment-sec sec-type="Etymology"><title>Etymology.</title><p>The specific epithet is coming from the Persian common name <italic>pesteh</italic> given to pistachio.</p></tp:treatment-sec><tp:treatment-sec sec-type="Remarks"><title>Remarks.</title><p>This is the first record of a species belonging to the genus <italic><tp:taxon-name>Notallus</tp:taxon-name></italic> on plants of the <tp:taxon-name>Anacardiaceae</tp:taxon-name> family.</p></tp:treatment-sec><tp:treatment-sec sec-type="Differential diagnosis"><title>Differential diagnosis.</title><p>The genus <italic><tp:taxon-name>Notallus</tp:taxon-name></italic> is characterized by both lateral and middorsal ridges beginning on the forth dorsal semiannulus (<xref ref-type="bibr" rid="B2">Amrine et al. 2003</xref>) while the Iranian mite is provided with lateral ridges beginning since the first dorsal semiannulus. In addition, <italic><tp:taxon-name>Notallus nerii</tp:taxon-name></italic> Keifer, 1975 has more dorsal semiannuli (about 26) and less ventral semiannuli (about 49) in respect to <italic><tp:taxon-name>Notallus pestheae</tp:taxon-name></italic> (about 22 and 59, respectively), its prodorsal shield is provided with a narrower frontal lobe and an almost “obsolete” pattern composed of faint admedian and converging submedian lines (<italic><tp:taxon-name>Notallus pesthae</tp:taxon-name></italic> displays a clear pattern). Finally, <italic><tp:taxon-name>Notallus pterocaryae</tp:taxon-name></italic> Kuang, Luo &amp; Wang, 2005, has smooth prodorsal shield and coxae (both areas are provided with ornamentations in <italic><tp:taxon-name>Notallus pestheae</tp:taxon-name></italic>) and empodium 7-rayed (4-rayed in <italic><tp:taxon-name>Notallus pestheae</tp:taxon-name></italic>).</p><!--PageBreak--></tp:treatment-sec><ref-list><ref id="B2"><mixed-citation xmlns:xlink="http://www.w3.org/1999/xlink" xlink:type="simple"><person-group><name name-style="western"><surname>Amrine</surname><given-names>JW Jr</given-names></name><name name-style="western"><surname>Stasny</surname><given-names>TA</given-names></name><name name-style="western"><surname>Flechtmann</surname><given-names>CHW</given-names></name></person-group> (<year>2003</year>) <source>Revised keys to world genera of Eriophyoidea (Acari: Prostigmata).</source><publisher-name>Indira Publishing House</publisher-name>, <publisher-loc>West Bloomfield, Michigan</publisher-loc>, <size units="page">244 pp</size>.</mixed-citation></ref></ref-list></tp:taxon-treatment>
